# Supplementary material for: LRRK2 I1371V Mutation Drives Astrocytic Glucose Metabolism Failure and Induces Integrated ER–Mitochondria–Lysosome Dysfunction in Parkinson’s Disease
Source: Int J Mol Sci. 2026 Apr 12;27(8):3463. doi: 10.3390/ijms27083463 (PMC13116896; doi:10.3390/ijms27083463)
Supplement: Supplementary file 1 [file ijms-27-03463-s001.zip]

Archive with 1 entries (1 files):
- ijms-4205655-supplementary.pdf
